# Supplementary material for: Uncovering differential gene expression between mtRNA-positive and -negative osteosarcoma cells: implications beyond mitochondrial function
Source: Front Genet. 2025 Sep 17;16:1588581. doi: 10.3389/fgene.2025.1588581 (PMC12483910; doi:10.3389/fgene.2025.1588581)
Supplement: Supplementary file 1 [file Table2.xlsx]

## Sheet: MF
Gene Set	Description	Size	Leading Edge Number	ES	NES	P Value	FDR
GO:0005201	extracellular matrix structural constituent	8	7	0.5777	1.5579	0.033624	0.090361
GO:0019838	growth factor binding	5	4	0.69871	1.6023	0.02	0.14274
GO:0005518	collagen binding	5	3	0.58318	1.3518	0.13243	0.21303
GO:0050839	cell adhesion molecule binding	6	2	0.35548	0.89224	0.59403	0.75072
GO:0004175	endopeptidase activity	5	2	0.28728	0.65958	0.89655	0.88816
GO:0005581	collagen trimer	5	4	0.76657	1.7958	0.0026702	0.01027
GO:0005788	endoplasmic reticulum lumen	5	4	0.7771	1.7996	0.0040268	0.020539
GO:0031012	extracellular matrix	16	12	0.47765	1.5607	0.031674	0.056055
GO:0043235	receptor complex	6	3	0.28988	0.7065	0.82557	0.84056
GO:0043025	neuronal cell body	6	1	0.325	0.80377	0.70888	0.89345
GO:0061448	connective tissue development	6	6	0.79747	1.9949	0.0025413	0.018871
GO:0001503	ossification	8	7	0.69407	1.8496	0.0024814	0.050322
GO:0043588	skin development	6	4	0.69219	1.6541	0.014304	0.16606
GO:2000147	positive regulation of cell motility	7	5	0.62809	1.6052	0.025316	0.18305
GO:0001101	response to acid chemical	5	4	0.66926	1.53	0.040278	0.24406
GO:0032963	collagen metabolic process	7	4	0.52201	1.3279	0.15593	0.26419
GO:0045861	negative regulation of proteolysis	5	4	0.59251	1.3568	0.12449	0.2665
GO:0045926	negative regulation of growth	5	2	0.59404	1.3904	0.10068	0.2691
GO:0031589	cell-substrate adhesion	6	2	0.55202	1.3686	0.10026	0.27368
GO:0043062	extracellular structure organization	12	7	0.43983	1.3342	0.14603	0.27609
GO:0060326	cell chemotaxis	6	6	-0.26582	-0.75109	0.75587	0.78051
