# Supplementary material for: Uncovering differential gene expression between mtRNA-positive and -negative osteosarcoma cells: implications beyond mitochondrial function
Source: Front Genet. 2025 Sep 17;16:1588581. doi: 10.3389/fgene.2025.1588581 (PMC12483910; doi:10.3389/fgene.2025.1588581)
Supplement: Supplementary file 2 [file Table3.xlsx]

## Sheet: Table S3 PPI network analysis o
AverageShortestPathLength	BetweennessCentrality	ClosenessCentrality	ClusteringCoefficient	Eccentricity	EdgeCount	Indegree	IsSingleNode	MCODE::Clusters (1)	MCODE::Node Status (1)	MCODE::Score (1)	name	NeighborhoodConnectivity	Outdegree	PartnerOfMultiEdgedNodePairs	selected	SelfLoops	shared name	Stress
1.95833	0.268237	0.510638	0.8	4	12	6	FALSE		Unclustered	3.42857	ACTA2	9.33333	6	6	FALSE	0	ACTA2	601
1.54167	3.24052	0.648649	0.346154	3	26	13	FALSE	Cluster 0	Seed	4.52381	COL1A1	6.07692	13	13	FALSE	0	COL1A1	4000
1.875	0.368629	0.533333	0.666667	4	14	7	FALSE	Cluster 0	Clustered	4.52381	PDGFRB	8.71429	7	7	FALSE	0	PDGFRB	713
2.125	1.08632	0.470588	0.428571	4	16	8	FALSE	Cluster 0	Clustered	3.73333	ITGA1	6.25	8	8	FALSE	0	ITGA1	1663
1.79167	0.752657	0.55814	0.583333	4	18	9	FALSE	Cluster 0	Clustered	4.52381	COL5A1	7.77778	9	9	FALSE	0	COL5A1	1405
1.625	6.26129	0.615385	0.2	3	22	11	FALSE	Cluster 0	Clustered	3.73333	MMP9	5	11	11	FALSE	0	MMP9	6110
2.08333	0.255676	0.48	0.607143	4	16	8	FALSE		Unclustered	3.14286	COL5A2	7.5	8	8	FALSE	0	COL5A2	561
2.58333	0	0.387097	0	4	2	1	FALSE		Unclustered	1	AGTR1	11	1	1	FALSE	0	AGTR1	0
1	0	1	0	1	2	1	FALSE		Unclustered	1	CCNA1	1	1	1	FALSE	0	CCNA1	0
1	0	1	0	1	2	1	FALSE		Unclustered	1	SKP2	1	1	1	FALSE	0	SKP2	0
3.83333	0	0.26087	0	5	2	1	FALSE		Unclustered	1	CDH6	2	1	1	FALSE	0	CDH6	0
2.875	0.73913	0.347826	0	4	4	2	FALSE		Unclustered	0.666667	JUP	2.5	2	2	FALSE	0	JUP	587
2.41667	0	0.413793	1	4	6	3	FALSE		Unclustered	3	MXRA5	10	3	3	FALSE	0	MXRA5	0
2.375	0	0.421053	1	4	4	2	FALSE		Unclustered	2	MGP	11	2	2	FALSE	0	MGP	0
2	1.64372	0.5	0.333333	3	8	4	FALSE		Unclustered	1.66667	MMP7	7	4	4	FALSE	0	MMP7	1501
2.375	0	0.421053	1	4	4	2	FALSE		Unclustered	2	IGFBP5	11	2	2	FALSE	0	IGFBP5	0
2.25	0.022192	0.444444	0.8	4	10	5	FALSE	Cluster 0	Clustered	4	LAMA4	8.6	5	5	FALSE	0	LAMA4	49
2.25	0.439915	0.444444	0.5	4	10	5	FALSE		Unclustered	3	ITGA11	7	5	5	FALSE	0	ITGA11	842
1.83333	2.29958	0.545455	0.305556	4	18	9	FALSE	Cluster 0	Clustered	3.73333	SPARC	6.11111	9	9	FALSE	0	SPARC	2354
1	0	1	0	1	2	1	FALSE		Unclustered	1	CPE	1	1	1	FALSE	0	CPE	0
1	0	1	0	1	2	1	FALSE		Unclustered	1	SCG2	1	1	1	FALSE	0	SCG2	0
2.79167	0	0.358209	0	5	2	1	FALSE		Unclustered	1	CRIP1	9	1	1	FALSE	0	CRIP1	0
1	0	1	0	1	2	1	FALSE		Unclustered	1	CTSH	1	1	1	FALSE	0	CTSH	0
1	0	1	0	1	2	1	FALSE		Unclustered	1	SLC14A1	1	1	1	FALSE	0	SLC14A1	0
2.58333	0	0.387097	0	4	2	1	FALSE		Unclustered	1	CXCL16	11	1	1	FALSE	0	CXCL16	0
3	0	0.333333	1	5	4	2	FALSE		Unclustered	2	EMILIN1	6.5	2	2	FALSE	0	EMILIN1	0
2.58333	0	0.387097	0	4	2	1	FALSE		Unclustered	1	EPHB6	11	1	1	FALSE	0	EPHB6	0
1.5	0	0.666667	0	2	2	1	FALSE		Unclustered	1	GBAS	2	1	1	FALSE	0	GBAS	0
1	1.5	1	0	1	4	2	FALSE		Unclustered	0.666667	MAP1LC3A	1	2	2	FALSE	0	MAP1LC3A	3
2.5	1.27536	0.4	0	4	4	2	FALSE		Unclustered	0.666667	GIG25	6	2	2	FALSE	0	GIG25	1133
3.45833	0	0.289157	0	5	2	1	FALSE		Unclustered	1	NPTX2	2	1	1	FALSE	0	NPTX2	0
2.5	0.0496679	0.4	0	5	4	2	FALSE		Unclustered	0.666667	SPOCK1	8.5	2	2	FALSE	0	SPOCK1	128
2	0	0.5	0	3	2	1	FALSE		Unclustered	1	KCNF1	2	1	1	FALSE	0	KCNF1	0
1.33333	1.5	0.75	0	2	4	2	FALSE		Unclustered	0.666667	KCNQ2	1.5	2	2	FALSE	0	KCNQ2	9
1.33333	1.83333	0.75	0	2	4	2	FALSE		Unclustered	0.666667	KIF1A	1.5	2	2	FALSE	0	KIF1A	11
2	0	0.5	0	3	2	1	FALSE		Unclustered	1	NIPA1	2	1	1	FALSE	0	NIPA1	0
1	1.5	1	0	1	4	2	FALSE		Unclustered	0.666667	LHX2	1	2	2	FALSE	0	LHX2	3
1.5	0	0.666667	0	2	2	1	FALSE		Unclustered	1	POU3F2	2	1	1	FALSE	0	POU3F2	0
1.5	0	0.666667	0	2	2	1	FALSE		Unclustered	1	RORB	2	1	1	FALSE	0	RORB	0
1.5	0	0.666667	0	2	2	1	FALSE		Unclustered	1	SLC6A8	2	1	1	FALSE	0	SLC6A8	0
2.45833	0	0.40678	1	4	4	2	FALSE		Unclustered	2	PLAT	7.5	2	2	FALSE	0	PLAT	0
1	0	1	0	1	2	1	FALSE		Unclustered	1	MT1F	1	1	1	FALSE	0	MT1F	0
1	0	1	0	1	2	1	FALSE		Unclustered	1	MT1H	1	1	1	FALSE	0	MT1H	0
1	0	1	0	1	2	1	FALSE		Unclustered	1	SHISA2	1	1	1	FALSE	0	SHISA2	0
1	0	1	0	1	2	1	FALSE		Unclustered	1	TAGLN3	1	1	1	FALSE	0	TAGLN3	0
